# Supplementary material for: A Novel Rare PSEN2 Val226Ala in PSEN2 in a Korean Patient with Atypical Alzheimer’s Disease, and the Importance of PSEN2 5th Transmembrane Domain (TM5) in AD Pathogenesis
Source: Int J Mol Sci. 2024 Sep 6;25(17):9678. doi: 10.3390/ijms25179678 (PMC11395454; doi:10.3390/ijms25179678)
Supplement: Supplementary file 1 [file ijms-25-09678-s001.zip]

Archive with 1 entries (1 files):
- ijms-3093212-supplementary.pdf
